# Supplementary material for: The Influence of Maternal Vitamin E Concentrations in Different Trimesters on Gestational Diabetes and Large-for-Gestational-Age: A Retrospective Study in China
Source: Nutrients. 2022 Apr 14;14(8):1629. doi: 10.3390/nu14081629 (PMC9032640; doi:10.3390/nu14081629)
Supplement: Supplementary file 1 [file nutrients-14-01629-s001.zip]

Archive with 1 entries (1 files):
- nutrients-1643824-supplementary.pdf
